# Supplementary material for: Chemical Composition and Nutritional Value of Royal Jelly Samples Obtained from Honey Bee (Apis mellifera) Hives Fed on Oak and Rapeseed Pollen Patties
Source: Insects. 2024 Feb 21;15(3):141. doi: 10.3390/insects15030141 (PMC10970897; doi:10.3390/insects15030141)
Supplement: Supplementary file 1 [file insects-15-00141-s001.zip]

Archive with 1 entries (1 files):
- insects-2842302-supplementary.pdf
